# Supplementary material for: Evaluating Liquid Biopsy for Circulating Tumor DNA (ctDNA) Detection as a Complementary Diagnostic Tool in Thyroid Cancer Among Ecuadorian Women
Source: Int J Mol Sci. 2025 Jul 21;26(14):6987. doi: 10.3390/ijms26146987 (PMC12295895; doi:10.3390/ijms26146987)
Supplement: Supplementary file 1 [file ijms-26-06987-s001.zip]

Archive with 1 entries (1 files):
- ijms-3722741-supplementary.pdf
